# Supplementary material for: The Electrodegradation Process in PZT Ceramics under Exposure to Cosmic Environmental Conditions
Source: Molecules. 2023 Apr 22;28(9):3652. doi: 10.3390/molecules28093652 (PMC10180167; doi:10.3390/molecules28093652)
Supplement: Supplementary file 1 [file molecules-28-03652-s001.zip]

Archive with 1 entries (1 files):
- molecules-2299394-supplementary.pdf
